# Supplementary material for: Add-On Pharmacotherapy in Schizophrenia: Does It Improve Long-Term Outcomes? A Systematic Review
Source: J Clin Med. 2025 Nov 5;14(21):7847. doi: 10.3390/jcm14217847 (PMC12608358; doi:10.3390/jcm14217847)
Supplement: Supplementary file 1 [file jcm-14-07847-s001.zip]

Archive with 1 entries (1 files):
- jcm-3913990-supplementary.pdf
